# Supplementary material for: Endogenous Levels of Gamma Amino-Butyric Acid Are Correlated to Glutamic-Acid Decarboxylase Antibody Levels in Type 1 Diabetes
Source: Biomedicines. 2021 Dec 31;10(1):91. doi: 10.3390/biomedicines10010091 (PMC8773285; doi:10.3390/biomedicines10010091)
Supplement: Supplementary file 1 [file biomedicines-10-00091-s001.zip]

Archive with 1 entries (1 files):
- biomedicines-1510246-supplementary.pdf
